# Supplementary material for: Evaluating the effectiveness of dual dye combination of indocyanine green and carbon nanoparticles with parathyroid hormone test in preserving parathyroid gland during papillary thyroid cancer surgery: a single-center retrospective cohort study
Source: Updates Surg. 2024 Mar 20;76(3):1063–71. doi: 10.1007/s13304-024-01804-8 (PMC11130042; doi:10.1007/s13304-024-01804-8)
Supplement: Supplementary file 1 — Supplementary file1 (XLSX 59 KB) [file 13304_2024_1804_MOESM1_ESM.xlsx]

## Sheet: Raw data
Inpatient number	Discharge time	Name		Benign and malignant (1 2)	age	benign and malignant	tumor size	肿瘤位置（左/右）	BMI	length of hospital stay	intraoperative bleeding,	术式	intraoperative operative time	Postoperative drainage	上位PG识别	下位PG识别数	误切除个数	Preoperative PTH	Postoperative PTH	1 month after surgery	3 months after surgery	Six months after surgery	Postoperative calcium levels
2223910	2022-07-04	陈晶	李嘉根	2	33	2	5		24.04	6	13		85	34	1/1	1/1	0	43.2	6.7	32.7	30.8	29.8	2.4
2224008	2022-07-03	周江美	肖樟生	2	33	2	7		22.06	6	10		115	23				48.7	16.7	39.6	38.9	35.5	2.51
2307607	2022-03-01	陈稳飞		2	39	2	4		24.76	6	5		210	25	1/1	1/1	0	35.4	15.4	25.4	27.4	30.3	2.44
2220928	2022-06-13	蔡飞凤	李嘉根	2	41	2	10		22.05	6	3		138	12	1/1	1/1	0	40.7	37	37	35.1	37.4	2.51
2210009	2022-03-21	陈美爱	肖樟生	2	32	2	3		22.58	5	7		99	21	1/1	1/1	0	25.2	16.2	18.2	19.1	18.9	2.74
0000334096	2022-11-17	池雪萍	肖樟生	2	65	2	4		23.13	6	8		170	29	1/1	1/1	0	21.5	18.8	22.8	21.6	19.8	2.47
0002346220	2022-11-06	戴飞英	肖樟生	2	44	2	3		26.71	3	8		131	18	1/1	1/1	0	23.5	19.4	22.4	21.4	19.8	2.75
2239792	2022-10-13	邓爱枝	肖樟生	2	43	2	6		20.38	6	7		98	29	1/1	1/1	0	44.9	34.7	35.7	33.9	35.9	2.52
2218193	2022-05-27	丁富华	肖樟生	2	25	1	9		21.81	3	4		99	19	1/1	1/1	0	31.5	22.5	27.5	30.4	29.1	2.53
2209812	2022-03-18	丁少梅	肖樟生	2	59	1	10		23.88	5	5		117	20	1/1	1/1	0	49.3	36.2	40.2	41.2	40.2	2.47
2208964	2022-03-13	杜依娜	肖樟生	2	34	2	3	右	28.73	4	3	腋窝	210	24	1/1	1/1	0	99.8	36.5	67.3	70	69.7	2.2
2215191	2022-05-02	方姝璎	肖樟生	2	32	2	8		19.53	5	6		85	20	1/1	1/1	0	48.8	31.6	34.6	35.7	38.4	2.36
2215997	2022-05-09	冯慧侠	肖樟生	2	48	2	7		25.58	3	3		136	29	1/1	1/1	0	46	32.8	34.8	34.2	32.3	2.65
2240943	2022-10-20	伏晶	肖樟生	2	33	2	10		22.43	4	4		133	12	1/1	1/1	0	21	20.5	23.5	21.9	20.5	2.55
2206125	2022-02-24	高莹莹	肖樟生	2	45	2	9		22.12	3	5		125	19	1/1	1/1	0	43.7	31.8	33.8	35.4	37.5	2.51
2231706	2022-08-21	葛惠芬	肖樟生	2	65	2	10		20.23	3	7		150	14	1/1	1/1	0	17.8	15.2	15.2	17.1	19.8	2.64
2214808	2022-05-09	龚美红	肖樟生	2	42	2	5		24.87	6	5		156	14	1/1	1/1	0	27.2	21.2	22.2	22.1	20.8	2.69
2238354	2022-10-02	顾成玉	肖樟生	2	54	2	3		24.29	4	5		119	14	1/1	1/1	0	35	23.5	24.5	23.3	24.5	2.52
2214568	2022-04-28	郭忆雨	肖樟生	2	28	2	14		26.99	6	8		177	18	1/1	1/1	0	45.8	25.8	26.8	26.5	26.4	2.49
0000337995	2022-11-08	韩德保	肖樟生	2	65	1	4		23.31	5	5		154	21	1/1	1/1	0	33.9	21.4	21.4	22.7	21	2.44
2204760	2022-02-14	韩国菊	肖樟生	2	49	2	4		20.3	4	4		126	18	1/1	1/1	0	24.9	19.3	20.3	22.8	21.1	2.34
0000394277	2022-11-18	何龙东	李嘉根	2	38	1	9		26.44	4	10		142	15	1/1	1/1	0	37.9	23.5	26.5	28	27.6	2.49
2227387	2022-07-25	贺秋香	肖樟生	2	53	2	5		23.11	3	3		160	11	1/1	1/1	0	33.1	21.6	25.6	23.7	25.4	2.53
2208021	2022-03-07	胡潇磊	肖樟生	2	57	1	4		23.62	5	5		140	12	1/1	1/1	0	37.9	23.2	27.2	25.7	27.9	2.3
0002356206	2022-11-20	黄春喜	肖樟生	2	61	1	9		24.82	3	8		131	14	1/1	1/1	0	54.4	38.8	42.8	45.3	46.1	2.44
2226612	2022-07-21	黄菊仙	肖樟生	2	23	2	6		26.33	6	3		168	18	1/1	1/1	0	52.2	35.4	35.4	34.6	33.6	2.67
0002355611	2022-11-24	贾雪卫	肖樟生	2	40	2	13		22.19	4	3		117	13	1/1	1/1	0	51.5	31.8	32.8	31.7	34	2.68
0002073830	2022-11-10	江桂珠	肖樟生	2	66	2	9		26.32	4	8		149	16	1/1	1/1	0	34.3	23.2	26.2	26.5	25.4	2.41
0001452703	2022-11-10	江美珍	肖樟生	2	25	2	6		25.29	4	3		155	15	1/1	1/1	0	49.2	38.9	41.9	42.3	44.2	2.51
2213205	2022-04-15	姜燕霞	肖樟生	2	39	2	11		25.96	3	7		116	21	1/1	1/1	0	41.3	25.9	27.9	26.8	28.3	2.33
0002331740	2022-11-17	蒋勤	肖樟生	2	60	1	7		26.65	6	9		133	21	1/1	1/1	0	23.8	17.5	17.5	15.6	16.2	2.33
0000338587	2022-11-27	金爱琴	肖樟生	2	27	2	8		23.36	3	7		91	13	1/1	1/1	0	23.8	16.8	19.8	18	18.2	2.68
2233132	2022-09-01	柯昌华	肖樟生	2	52	1	6		26.69	3	9		126	19	1/1	1/1	0	49.5	37.2	40.2	41.9	41.2	2.36
2233910	2022-09-04	柯莉红	李嘉根	2	30	2	8		25.47	5	10		114	30	1/1	1/1	0	18.2	17.1	19.1	17.3	18.1	2.67
2209222	2022-03-17	孔家瑜	肖樟生	2	31	2	3		26.44	4	9		150	30	1/1	1/1	0	17.4	15.7	20.7	23.5	26	2.6
2240003	2022-10-17	乐瑞先	肖樟生	2	56	1	6		26.64	6	8		107	10	1/1	1/1	0	32.7	16.2	21.2	23.6	24.7	2.47
2231726	2022-08-21	李金芳	肖樟生	2	46	2	10		25.68	3	7		106	14	1/1	1/1	0	34.7	23.4	23.4	24.4	26.4	2.38
2207434	2022-03-06	李菊方	肖樟生	2	38	2	6		23.63	4	4		153	15	1/1	1/1	0	34	21.7	26.7	27.5	30.2	2.62
2204266	2022-02-14	李萍儿	肖樟生	2	36	2	5		23.9	6	5		106	29	1/1	1/1	0	37	25.9	27.9	26	28.5	2.55
2216629	2022-05-16	李情	肖樟生	2	52	2	4		20.39	4	10		156	28	1/1	1/1	0	31.3	22.5	24.5	25.7	23.8	2.51
2226680	2022-07-23	李晓梅	杨飞标	2	37	2	4		25.17	6	10		142	12	1/1	1/1	0	32.7	21.5	25.5	24.6	23.6	2.66
2211063	2022-03-28	林群	肖樟生	2	26	1	5		23.24	3	9		111	11	1/1	1/1	0	33.4	21.5	25.5	26.4	24.8	2.5
2229612	2022-08-08	林新忠	李嘉根	2	23	1	5		22.23	6	5		115	21	1/1	1/1	0	17.2	16.5	18.5	18.8	17.7	2.29
2233068	2022-08-29	刘棣华	肖樟生	2	32	1	10		20.49	5	9		142	15	1/1	1/1	0	21.4	17.4	18.4	16.9	15.4	2.47
2206737	2022-03-01	刘兰	肖樟生	2	63	2	8		26.52	6	10		143	30	1/1	1/1	0	47.8	37.3	40.3	38.7	39.7	2.26
2209016	2022-03-14	刘其健	李嘉根	2	49	1	3	左	25.35	3	8	锁骨	150	15	1/1	1/1	0	22.9	20.1	21.1	22.8	24.5	2.34
2219398	2022-06-01	刘琴	肖樟生	2	25	2	9		26.78	5	8		158	18	1/1	1/1	0	27.9	22.1	25.1	28	30.1	2.64
2204965	2022-02-17	刘向辉	肖樟生	2	49	1	6	右	27.71	4	6	锁骨	95	40	1/1	1/1	0	93.1	49	68.7	70.2	74	2.28
2221955	2022-06-20	柳贵娣	肖樟生	2	31	2	6		26.67	5	3		127	12	1/1	1/1	0	29.7	16.8	17.8	18.5	20.4	2.75
2238562	2022-10-09	卢方勇	肖樟生	2	39	1	17		24.73	3	5		99	27	1/1	1/1	0	50.8	34	37	35.4	37.7	2.48
2205691	2022-02-21	卢美丽	李嘉根	2	67	2	6		26.21	3	7		150	13	1/1	1/1	0	31.8	16.5	20.5	22.9	23.1	2.66
2239795	2022-10-15	鲁桂英	肖樟生	2	32	2	10		25.68	4	4		99	17	1/1	1/1	0	28.4	20.6	20.6	20.4	19.1	2.5
2219873	2022-06-09	陆碧君	肖樟生	2	29	2	11		24.95	3	8		100	13	1/1	1/1	0	52.5	36.6	37.6	38.8	41	2.39
2206761	2022-02-28	陆一峰	李嘉根	2	62	1	5		23.72	5	4		152	22	1/1	1/1	0	33.8	23.4	28.4	30.2	28.3	2.47
2222340	2022-06-27	罗阿大	肖樟生	2	65	1	9		25.04	4	10		121	11	1/1	1/1	0	40.4	29.2	33.2	34.1	37.1	2.68
2225784	2022-07-14	罗微丽	肖樟生	2	38	2	5		28.1	4	6	腋窝	125	25	1/1	1/1	0	33.8	19.4	24.4	26.2	28.9	2.67
0000609905	2022-10-27	倪国芬	肖樟生	2	45	2	6		25.87	4	3		161	10	1/1	1/1	0	23.7	15.8	15.8	18.2	18.1	2.49
2221888	2022-06-17	彭海兰	肖樟生	2	42	2	4		26.47	5	7		120	17	1/1	1/1	0	27	19.6	21.6	23.1	24.1	2.5
2204498	2022-02-13	钱善云	肖樟生	2	38	1	8		25.66	6	3		137	22	1/1	1/1	0	42.2	28.9	33.9	34.1	32.1	2.72
2239039	2022-10-09	钱忠安	李嘉根	2	69	1	6		20.35	6	5		137	16	1/1	1/1	0	42.3	26.7	31.7	33.2	33.9	2.61
2203798	2022-02-10	邱爱君	肖樟生	2	47	2	8		25.8	3	3		106	30	1/1	1/1	0	25.9	21.2	24.2	24.5	25.6	2.28
2204939	2022-02-17	邱霞珠	肖樟生	2	53	2	13	左	19.92	6	9		100	15	1/1	1/1	0	30.3	28.3	34	34.5	22.8	2.17
2150659	2022-01-06	邱霞珠	肖樟生	2	38	2	4		20	4	9		100	16	1/1	1/1	0	24	19.8	23.8	24.8	25.8	2.54
2200372	2022-01-09	邱兴国	肖樟生	2	55	1	4		20.69	5	10		167	19	1/1	1/1	0	31.2	20.4	25.4	27.3	27.9	2.31
2224663	2022-07-07	邱秀英	肖樟生	2	32	2	7		23.31	4	5		173	10	1/1	1/1	0	47.8	29.4	33.4	35	34	2.38
2226576	2022-07-21	任宝英	肖樟生	2	62	2	7		20.3	3	3		166	14	1/1	1/1	0	24.5	18.5	19.5	20.3	22.3	2.33
2225217	2022-07-10	任建	肖樟生	2	35	1	9		22.48	6	9		110	20	1/1	1/1	0	36.2	20.3	24.3	22.5	22.6	2.61
2238446	2022-10-03	任文伟	肖樟生	2	60	1	4		21.89	4	6		170	14	1/1	1/1	0	30.9	20.8	25.8	26.5	29.1	2.44
2200730	2022-01-13	任亚玲	肖樟生	2	69	2	12		21.65	3	6		135	15	1/1	1/1	0	47.6	32.7	33.7	32.5	35.2	2.46
2200114	2022-01-06	沈斌	肖樟生	2	63	1	5		26.73	6	6		141	26	1/1	1/1	0	24.8	19.1	23.1	24.2	24.6	2.47
2204065	2022-02-10	沈国花	肖樟生	2	62	2	10		20.39	6	10		101	10	1/1	1/1	0	23.4	20.8	23.8	26	26.7	2.66
2227920	2022-07-29	施丰慧	肖樟生	2	23	2	3		20.01	5	8		152	18	1/1	1/1	0	21.2	18.9	18.9	18.1	18.9	2.5
2232301	2022-08-27	史皎皎	肖樟生	2	49	2	5		24.02	4	5		102	23	1/1	1/1	0	53.4	35.7	39.7	40.6	43.2	2.52
0000986198	2022-11-01	史林格拉	肖樟生	2	52	1	3		22.35	4	4		175	13	1/1	1/1	0	31.6	17.6	21.6	23.2	25.7	2.59
2208165	2022-03-10	史佩娣	肖樟生	2	59	2	7		23.45	5	4		177	24	1/1	1/1	0	42.3	24.4	27.4	30.3	33	2.69
2207513	2022-03-06	谭玉斌	肖樟生	2	35	1	3		23.9	4	10		121	17	1/1	1/1	0	32.2	17	17	19.4	21.6	2.74
2207523	2022-03-07	唐红女	李嘉根	2	62	2	8		21.96	3	4		138	11	1/1	1/1	0	47.5	34.1	34.1	33.6	33.9	2.28
2229690	2022-08-07	陶启琴	肖樟生	2	32	2	3		26.49	3	6		157	24	1/1	1/1	0	42.1	30.6	32.6	31.3	31.3	2.71
0002361412	2022-11-24	田妙喷	肖樟生	2	52	2	4		24.41	6	4		173	29	1/1	1/1	0	41.7	30.8	30.8	32	33.7	2.28
2221433	2022-06-15	童优波	肖樟生	2	29	1	9		20.19	4	10		142	30	1/1	1/1	0	17.7	15.9	15.9	14.5	15.5	2.35
0002313552	2022-10-25	屠利丽	李嘉根	2	61	2	10		26.71	5	5		148	12	1/1	1/1	0	23.9	18.3	18.3	18.2	19.3	2.3
2229528	2022-08-08	宛敏娟	李嘉根	2	58	2	4		26.95	3	3		99	19	1/1	1/1	0	18.6	16.9	16.9	17.2	18.1	2.66
2214630	2022-04-28	王骄娇	肖樟生	2	34	2	5		23.33	6	9		127	15	1/1	1/1	0	26.6	16.6	18.6	19.6	19.9	2.57
2216786	2022-05-19	王锦梅	肖樟生	2	47	2	3		20.96	6	6		145	20	1/1	1/1	0	26.1	16.8	20.8	20.6	23.6	2.55
2222924	2022-06-27	王美凤	李嘉根	2	30	2	7		26.85	6	7		173	17	1/1	1/1	0	37.6	24	25	24.9	24.3	2.25
2208470	2022-03-09	王启梅	肖樟生	2	48	2	3		21.72	3	6		154	13	1/1	1/1	0	16.1	15.6	15.6	15.8	16.9	2.34
2223566	2022-07-01	王巧楠	肖樟生	2	46	2	5		21.82	5	7		172	17	1/1	1/1	0	51.1	40.1	41.1	41.1	39.2	2.41
0001498866	2022-11-01	王人众	李嘉根	2	47	1	3		26.2	4	10		169	16	1/1	1/1	0	19.8	15.8	17.8	20.8	21.7	2.41
0000946584	2022-11-18	王仙云	李嘉根	2	55	2	7		21.11	6	10		167	21	1/1	1/1	0	42.8	25.3	26.3	25.9	24.9	2.28
2209221	2022-03-17	王秀丽	肖樟生	2	46	2	3		26.05	3	5		159	28	1/1	1/1	0	48.5	36	38	38.2	40.3	2.63
2202681	2022-01-27	魏燕	肖樟生	2	30	2	9		25.39	6	7		157	11	1/1	1/1	0	43.4	31.2	34.2	32.6	35.4	2.56
2217939	2022-05-23	翁惠君	肖樟生	2	29	2	7		26.21	6	7		91	18	1/1	1/1	0	49.1	37.1	38.1	37.9	35.9	2.71
2235443	2022-09-16	邬凤英	肖樟生	2	38	2	7		25.91	5	8		137	21	1/1	1/1	0	35.3	20.3	22.3	23.7	23	2.61
2214022	2022-04-25	吴伏娣	肖樟生	2	34	2	13		21.72	4	8		113	22	1/1	1/1	0	33.3	18.8	19.8	22.4	21.7	2.53
2234035	2022-09-06	吴丽英	李嘉根	2	54	2	9		20.53	6	3		123	10	1/1	1/1	0	42.1	22.4	23.4	25.3	28.2	2.74
2217539	2022-05-24	吴玲波	肖樟生	2	37	2	5		23.25	6	7		111	16	1/1	1/1	0	44.5	32.7	32.7	33.4	35.7	2.5
2220799	2022-06-12	吴龙娥	肖樟生	2	38	2	12		20.57	5	6		101	18	1/1	1/1	0	17.2	16.8	20.8	19.7	18.6	2.67
2210037	2022-03-20	吴青平	肖樟生	2	35	1	4		25.61	4	9		128	30	1/1	1/1	0	24.2	21.8	22.8	22	22.2	2.67
2219977	2022-06-05	吴雪莉	肖樟生	2	68	2	8		23.65	5	10		95	26	1/1	1/1	0	25	19.5	21.5	23.6	24.3	2.42
2220226	2022-06-12	武前英	肖樟生	2	34	2	9		23.61	5	10		137	19	1/1	1/1	0	17.5	15.3	15.3	17.5	17.9	2.59
2208905	2022-03-14	谢彤峰	肖樟生	2	42	1	7	左	25.24	6	7	锁骨	180	23	1/1	1/1	0	45.9	34.3	38.3	36.3	38.3	2.69
2239174	2022-10-09	忻伟龙	肖樟生	2	58	1	7		23.86	4	4		143	18	1/1	1/1	0	54	39.3	42.3	42.8	44.1	2.27
2223072	2022-07-03	徐建英	肖樟生	2	43	2	7		25.7	3	3		133	25	1/1	1/1	0	25.1	17.8	17.8	19.7	21.9	2.59
2229387	2022-08-05	徐江舒	肖樟生	2	58	1	8		22.81	5	3		106	20	1/1	1/1	0	17.1	16.4	16.4	16.8	19.6	2.47
2231924	2022-08-21	徐亚娣	肖樟生	2	55	2	7		21.44	3	7		177	29	1/1	1/1	0	31.2	25.4	26.4	25	25.2	2.34
2214710	2022-05-05	徐亚珍	肖樟生	2	49	2	6		24.36	3	9		140	19	1/1	1/1	0	45.6	34.2	37.2	39.2	41.7	2.62
2208985	2022-03-14	许晓芒	肖樟生	2	40	2	7	左	21.63	6	8	锁骨	65	16	1/1	1/1	0	49.7	31.8	33.8	34.4	32.4	2.71
0000447471	2022-10-24	颜丹萍	李嘉根	2	24	2	16		25.89	3	7		113	24	1/1	1/1	0	18.2	15.7	18.7	21.7	22.6	2.74
2226476	2022-07-18	杨安平	肖樟生	2	57	2	6		21.25	3	6		140	23	1/1	1/1	0	31.7	16.2	18.2	20.9	21.9	2.48
2218297	2022-05-26	杨汉芝	肖樟生	2	31	2	10		23.93	6	7		163	14	1/1	1/1	0	50.4	34.5	38.5	39.8	41.2	2.34
0001688527	2022-12-01	杨静雪	肖樟生	2	62	2	3		26.8	6	10		119	21	1/1	1/1	0	43.6	24.9	27.9	26.9	28.4	2.34
2236465	2022-09-21	杨秀园	肖樟生	2	56	1	7		23.06	5	7		154	29	1/1	1/1	0	35.2	23.7	23.7	22.4	22.7	2.38
2221986	2022-06-19	杨亚君	肖樟生	2	54	2	9		25.07	6	7		104	15	1/1	1/1	0	17.7	17.1	19.1	18.5	21.5	2.32
2210118	2022-03-21	姚菲	李嘉根	2	49	2	6		23.02	6	8		99	16	1/1	1/1	0	45.9	33.3	33.3	35.7	37.3	2.44
2218896	2022-06-01	姚洁莹	肖樟生	2	37	1	11		23.45	6	8		155	13	1/1	1/1	0	53.7	37.2	39.2	41.4	39.7	2.41
2216462	2022-05-12	叶姣凤	肖樟生	2	45	2	8		25.96	5	4		171	26	1/1	1/1	0	23.4	22.1	24.1	23.9	24.2	2.64
2235363	2022-09-15	叶玲	肖樟生	2	66	2	3		21.76	5	6		90	24	1/1	1/1	0	31.5	16.1	20.1	22.3	21.7	2.61
2220378	2022-06-09	叶维盈	肖樟生	2	49	2	6		26.14	3	9		144	13	1/1	1/1	0	29.3	23.1	27.1	27.7	28.9	2.32
0000712584	2022-11-03	殷素琴	肖樟生	2	44	2	4		24.54	6	6		109	20	1/1	1/1	0	41.7	26.4	28.4	26.4	28.8	2.41
2232643	2022-08-27	余惠意	肖樟生	2	59	1	10		24.27	4	9		139	23	1/1	1/1	0	46.8	35.7	36.7	35.8	36	2.71
0002301530	2022-11-14	俞萍娣	李嘉根	2	46	2	6		23.23	3	6		127	21	1/1	1/1	0	51.9	37.5	37.5	39.1	41.7	2.58
2237699	2022-09-29	岳中连	肖樟生	2	50	2	7		23.56	5	6		159	15	1/1	1/1	0	40.7	21.4	25.4	27.1	29.7	2.42
2229061	2022-08-04	岳忠琼	肖樟生	2	68	1	9		26.95	4	6		126	30	1/1	1/1	0	15.7	15.1	15.1	13.9	13.9	2.69
2229544	2022-08-07	张弘	肖樟生	2	27	1	8		20.93	5	4		161	29	1/1	1/1	0	28.4	17.8	21.8	21.4	23	2.58
2209967	2022-03-20	张美芬	李嘉根	2	32	2	8		26.53	3	9		108	30	1/1	1/1	0	50	35.4	37.4	35.4	38.2	2.71
2218094	2022-05-25	张敏	肖樟生	2	47	2	9		23.34	6	8		176	26	1/1	1/1	0	32	25.1	29.1	31.7	32.4	2.58
2205105	2022-02-17	张伟锋	肖樟生	2	46	1	4	右	24.46	6	5		105	30	1/1	1/1	0	31	28.1	28.1	28.2	28	2.33
2202817	2022-01-31	张亚飞	肖樟生	2	40	2	3		20.81	4	8		157	23	1/1	1/1	0	30.9	21.1	24.1	23	24.9	2.62
2217359	2022-05-19	张莹	肖樟生	2	35	2	3		21.12	3	5	锁骨	90	10	1/1	1/1	0	47.6	34.3	36.3	37	35.9	2.36
0001671919	2022-11-24	张友娣	张松泽	2	43	2	7		22.74	4	4		163	26	1/1	1/1	0	28.9	22.1	27.1	28	26.1	2.36
2222620	2022-06-25	张昭君	肖樟生	2	36	2	10		22.67	4	8	腋窝	100	29	1/1	1/1	0	40.2	21.5	24.5	22.8	23.2	2.47
2234894	2022-09-11	张忠飞	李嘉根	2	64	1	4		20.99	5	5		176	20	1/1	1/1	0	21.2	18.9	18.9	17.7	16.7	2.61
2217241	2022-05-18	赵倩倩	肖樟生	2	27	2	25		29.7	6	10		90	30	1/1	1/1	0	51.4	38.3	39.3	41.7	42.4	2.58
2210895	2022-03-26	赵学桂	肖樟生	2	37	2	3		20.72	5	9		91	28	1/1	1/1	0	51.3	32.7	37.7	35.9	37.4	2.65
2223057	2022-06-27	赵雪香	张松泽	2	30	2	10		23.78	6	3		106	27	1/1	1/1	0	45.9	30.2	35.2	38.1	37.9	2.62
2239179	2022-10-09	赵颍	李嘉根	2	53	2	6		23.25	6	10		172	12	1/1	1/1	0	23.7	16.9	20.9	21.3	22.8	2.49
2222051	2022-06-20	郑建耀	肖樟生	2	29	1	6		22.55	5	5		124	11	1/1	1/1	0	23.3	20.3	20.3	18.4	20.4	2.39
0002056700	2022-11-15	郑微盛	肖樟生	2	48	2	9		25.49	4	8		136	16	1/1	1/1	0	26.3	19.4	19.4	19.8	21.3	2.75
2150724	2022-01-09	周爱玲	肖樟生	2	57	2	12		22.1	6	7		91	17	1/1	1/1	0	50.3	40.1	43.1	42.3	42.8	2.46
0001376686	2022-10-31	周惠芬	李嘉根	2	55	2	3		23.42	4	8		131	28	1/1	1/1	0	51.1	40.2	42.2	43.7	42.9	2.42
2229500	2022-08-16	周显林	肖樟生	2	24	1	4		26.27	6	3		157	25	1/1	1/1	0	42.2	27.1	30.1	32.5	32.2	2.54
0000669879	2022-11-12	周小花	肖樟生	2	59	2	15		22.38	3	7		109	29	1/1	1/1	0	28.2	18.4	23.4	25.1	24.6	2.54
0002057604	2022-10-21	周岳凤	肖樟生	2	71	2	8		20.06	5	10		96	21	1/1	1/1	0	18.5	15.3	18.3	20.2	18.8	2.71
2229171	2022-08-06	朱桂庆	肖樟生	2	56	2	6		21.32	6	7		162	15	1/1	1/1	0	51.2	32.1	35.1	33.9	33.7	2.66
2213899	2022-04-24	卓春菊	肖樟生	2	39	2	3		21.31	4	5		93	27	1/1	1/1	0	16.4	15.7	20.7	20.8	23	2.43
2200530	2022-01-09	左荣飞	肖樟生	2	37	1	8		20.51	6	8		100	27	1/1	1/1	0	52.9	36.9	36.9	38.2	37.9	2.39

## Sheet: Table1、2、3
分组	年龄	性别男女	肿瘤大小	BMI	住院时间	术中出血量	手术时间	术后引流量	术前PTH	术后PTH	术后1月	术后3月	术后半年	术后钙水平	手术费用	汇率
1	33	2	5	24.04	6	13	85	34	43.2	6.7	10.8	17.1	21.2	1.8	5143	719.039
1	33	2	7	22.06	6	10	115	23	48.7	16.7	39.6	38.9	35.5	2.51	5101	713.167
1	39	2	4	24.76	6	5	210	25	35.4	12.1	13.2	16.5	20.4	1.6	5055	706.736
1	41	2	10	22.05	6	3	138	12	40.7	37	37	35.1	37.4	2.51	5000	699.047
1	32	2	3	22.58	5	7	99	21	25.2	11.1	14.1	19.1	18.9	2.74	5088	711.35
1	65	2	4	23.13	6	8	170	29	21.5	18.8	22.8	21.6	19.8	2.47	4927	688.84
1	44	2	3	26.71	3	8	131	18	23.5	9.2	11.1	18.9	19.8	2.75	5102	713.307
1	43	2	6	20.38	6	7	98	29	44.9	34.7	35.7	33.9	35.9	2.52	5107	714.006
1	25	1	9	21.81	3	4	99	19	31.5	22.5	27.5	30.4	29.1	2.53	4969	694.712
1	59	1	10	23.88	5	5	117	20	49.3	36.2	40.2	41.2	40.2	2.47	5194	726.17
1	34	2	3	28.73	4	3	210	24	99.8	36.5	67.3	70	69.7	2.2	5069	708.693
1	32	2	8	19.53	5	6	85	20	48.8	31.6	34.6	35.7	38.4	2.36	5152	720.298
1	48	2	7	25.58	3	3	136	29	46	32.8	34.8	34.2	32.3	2.65	5022	702.122
1	33	2	10	22.43	4	4	133	12	21	10.6	12.5	14.8	20.5	2.55	4928	688.98
1	45	2	9	22.12	3	5	125	19	43.7	31.8	33.8	35.4	37.5	2.51	5090	711.629
1	65	2	10	20.23	3	7	150	14	17.8	10.2	14.2	17.1	19.8	2.64	5157	720.997
1	42	2	5	24.87	6	5	156	14	27.2	21.2	22.2	22.1	20.8	2.69	4957	693.035
1	54	2	3	24.29	4	5	119	14	35	23.5	24.5	23.3	24.5	2.52	5087	711.21
1	28	2	14	26.99	6	8	177	18	45.8	25.8	26.8	26.5	26.4	2.49	4997	698.627
1	65	1	4	23.31	5	5	154	21	33.9	21.4	21.4	22.7	21	2.44	4954	692.615
1	49	2	4	20.3	4	4	126	18	24.9	13.1	18.3	17.1	21.1	2.34	5014	701.004
1	38	1	9	26.44	4	10	142	15	37.9	23.5	26.5	28	27.6	2.49	5009	700.305
1	53	2	5	23.11	3	3	160	11	33.1	21.6	25.6	23.7	25.4	2.53	5058	707.155
1	57	1	4	23.62	5	5	140	12	37.9	23.2	27.2	25.7	27.9	2.3	5117	715.404
1	61	1	9	24.82	3	8	131	14	54.4	38.8	42.8	45.3	46.1	2.44	4958	693.175
1	23	2	6	26.33	6	3	168	18	52.2	35.4	35.4	34.6	33.6	2.67	5138	718.34
1	40	2	13	22.19	4	3	117	13	51.5	31.8	32.8	31.7	34	2.68	5055	706.736
1	66	2	9	26.32	4	8	149	16	34.3	23.2	26.2	26.5	25.4	2.41	5161	721.556
1	25	2	6	25.29	4	3	155	15	49.2	38.9	41.9	42.3	44.2	2.51	4954	692.615
1	39	2	11	25.96	3	7	116	21	41.3	25.9	27.9	26.8	28.3	2.33	5147	719.598
1	60	1	7	26.65	6	9	133	21	23.8	13.5	14.7	15.6	16.2	2.33	5145	719.319
1	27	2	8	23.36	3	7	91	13	23.8	10.1	12.1	18.4	18.2	1.9	4919	687.722
1	52	1	6	26.69	3	9	126	19	49.5	37.2	40.2	41.9	41.2	2.36	5073	709.253
1	30	2	8	25.47	5	10	114	30	18.2	11.2	16.4	17.3	18.1	2.67	4958	693.175
1	31	2	3	26.44	4	9	150	30	17.4	9.8	12.1	23.5	26	2.6	5128	716.942
1	56	1	6	26.64	6	8	107	10	22.9	12.2	13.1	17.8	24.7	2.47	4865	680.172
1	46	2	10	25.68	3	7	106	14	34.7	23.4	23.4	24.4	26.4	2.38	5052	706.317
1	38	2	6	23.63	4	4	153	15	34	21.7	26.7	27.5	30.2	2.62	4999	698.907	5048.66
2	36	2	5	23.9	6	5	106	29	24	11.7	14.7	18.1	25.8	2.55	5123	716.243
2	52	2	4	20.39	4	10	156	28	24.5	13.7	16.1	17.9	22.3	2.51	5005	699.746
2	37	2	4	25.17	6	5	142	12	32.7	11.3	14.8	19.2	18.9	2.66	4919	687.722
2	26	1	5	23.24	3	9	111	11	33.4	12.6	15.9	17.1	15.5	2.5	5192	725.89
2	23	1	5	22.23	6	5	115	21	22.2	12.1	17.6	18.8	17.7	2.29	4965	694.153
2	32	1	10	20.49	5	9	142	15	22.8	11.3	16.3	16.9	15.4	2.47	5180	724.212
2	63	2	8	26.52	6	10	143	30	47.8	9.6	16.9	18.6	21.6	2.26	5082	710.511
2	49	1	3	25.35	3	8	150	15	22.9	16.9	18.9	26.1	33.9	2.34	4941	690.798
2	25	2	9	26.78	5	8	158	18	27.9	22.1	25.1	28	30.1	2.64	5147	719.598
2	49	1	6	27.71	4	6	95	40	93.1	49	68.7	70.2	74	2.28	5126	716.662
2	31	2	6	26.67	5	3	127	12	40.4	29.2	33.2	34.1	37.1	2.26	5123	716.243
2	39	1	17	24.73	3	5	99	27	50.8	7.1	16.4	18.9	23.1	1.8	5030	703.241
2	67	2	6	26.21	3	7	150	13	31.8	34	37	35.4	37.7	2.66	5176	723.653
2	32	2	10	25.68	4	4	99	17	28.4	20.6	20.6	20.4	19.1	2.5	5030	703.241
2	29	2	11	24.95	3	8	100	13	52.5	36.6	37.6	38.8	41	2.39	5025	702.542
2	62	1	5	23.72	5	4	152	22	33.8	23.4	28.4	30.2	28.3	2.47	5013	700.864
2	65	1	9	25.04	4	10	121	11	29.7	11.1	12.6	17.2	20.4	2.68	5190	725.61
2	38	2	5	28.1	4	6	125	25	20.1	11.2	16.9	19.4	28.9	2.67	5043	705.058
2	45	2	6	25.87	4	3	161	10	23.7	15.8	15.8	18.2	18.1	2.49	4937	690.239
2	42	2	4	26.47	5	7	120	17	27	19.6	21.6	23.1	24.1	2.5	5124	716.383
2	38	1	8	25.66	6	3	137	22	42.2	28.9	33.9	34.1	32.1	2.72	5176	723.653
2	69	1	6	20.35	6	5	137	16	42.3	26.7	31.7	33.2	33.9	2.61	4939	690.518
2	47	2	8	25.8	3	3	106	30	25.9	21.2	24.2	24.5	25.6	2.28	5170	722.814
2	53	2	13	19.92	6	9	100	15	30.3	28.3	34	34.5	22.8	2.17	5181	724.352
2	38	2	4	20	4	9	100	16	37	25.9	27.9	26	28.5	2.54	5127	716.802
2	55	1	4	20.69	5	10	167	19	31.2	20.4	25.4	27.3	27.9	2.31	4951	692.196
2	32	2	7	23.31	4	5	173	10	47.8	29.4	33.4	35	34	2.38	4988	697.369
2	62	2	7	20.3	3	3	166	14	31.3	22.5	24.5	25.7	23.8	2.33	4987	697.229
2	35	1	9	22.48	6	9	110	20	36.2	20.3	24.3	22.5	22.6	2.61	5152	720.298
2	60	1	4	21.89	4	6	170	14	30.9	20.8	25.8	26.5	29.1	2.44	4866	680.312
2	69	2	12	21.65	3	6	135	15	47.6	32.7	33.7	32.5	35.2	2.46	5188	725.331
2	63	1	5	26.73	6	6	141	26	24.8	19.1	23.1	24.2	24.6	2.47	5222	730.084
2	62	2	10	20.39	6	10	101	10	23.4	20.8	23.8	26	26.7	2.66	5164	721.975
2	23	2	3	20.01	5	8	152	18	21.2	21.5	25.5	24.6	23.6	2.5	5121	715.963
2	49	2	5	24.02	4	5	102	23	53.4	35.7	39.7	40.6	43.2	2.52	4985	696.949
2	52	1	3	22.35	4	4	175	13	31.6	17.6	21.6	23.2	25.7	2.59	4858	679.194
2	59	2	7	23.45	5	4	177	24	42.3	24.4	27.4	30.3	33	2.69	5035	703.94
2	35	1	3	23.9	4	10	121	17	32.2	21.5	25.5	26.4	24.8	2.74	5187	725.191
2	62	2	8	21.96	3	4	138	11	47.5	37.3	40.3	38.7	39.7	2.28	4940	690.658
2	32	2	3	26.49	3	6	157	24	42.1	30.6	32.6	31.3	31.3	2.71	4923	688.281
2	52	2	4	24.41	6	4	173	29	41.7	30.8	30.8	32	33.7	2.28	5051	706.177
2	29	1	9	20.19	4	10	142	30	22.8	20.1	21.1	22.8	24.5	2.35	5200	727.008	5066.24
3	61	2	10	26.71	5	5	148	12	23.9	18.3	18.3	18.2	19.3	2.3	5087	711.21
3	58	2	4	26.95	3	3	99	19	18.6	16.9	16.9	17.2	18.1	2.66	5047	705.618
3	34	2	5	23.33	6	9	127	15	26.6	16.6	18.6	19.6	19.9	2.57	5134	717.781
3	47	2	3	20.96	6	6	145	20	26.1	16.8	20.8	20.6	23.6	2.55	5003	699.466
3	30	2	7	26.85	6	7	173	17	37.6	24	25	24.9	24.3	2.25	5052	706.317
3	48	2	3	21.72	3	6	154	13	16.1	15.6	15.6	15.8	16.9	2.34	5201	727.148
3	46	2	5	21.82	5	7	172	17	51.1	40.1	41.1	41.1	39.2	2.41	5019	701.703
3	47	1	3	26.2	4	10	169	16	19.8	15.8	17.8	20.8	21.7	2.41	5169	722.674
3	55	2	7	21.11	6	10	167	21	42.8	25.3	26.3	25.9	24.9	2.28	5053	706.456
3	46	2	3	26.05	3	5	159	28	48.5	36	38	38.2	40.3	2.63	5017	701.423
3	30	2	9	25.39	6	7	157	11	43.4	31.2	34.2	32.6	35.4	2.56	5072	709.113
3	29	2	7	26.21	6	7	91	18	49.1	37.1	38.1	37.9	35.9	2.71	5168	722.534
3	38	2	7	25.91	5	8	137	21	35.3	20.3	22.3	23.7	23	2.61	5127	716.802
3	34	2	13	21.72	4	8	113	22	33.3	18.8	19.8	22.4	21.7	2.53	5290	739.591
3	54	2	9	20.53	6	3	123	10	42.1	22.4	23.4	25.3	28.2	2.74	5285	738.892
3	37	2	5	23.25	6	7	111	16	44.5	32.7	32.7	33.4	35.7	2.5	5212	728.686
3	38	2	12	20.57	5	6	101	18	17.2	16.8	20.8	19.7	18.6	2.67	5261	735.537
3	35	1	4	25.61	4	9	128	30	24.2	21.8	22.8	22	22.2	2.67	5147	719.598
3	68	2	8	23.65	5	10	95	26	25	19.5	21.5	23.6	24.3	2.42	5036	704.08
3	34	2	9	23.61	5	10	137	19	17.5	11.1	16.1	17.5	17.9	2.59	5000	699.047
3	42	1	7	25.24	6	7	180	23	45.9	34.3	38.3	36.3	38.3	2.69	5152	720.298
3	58	1	7	23.86	4	4	143	18	54	39.3	42.3	42.8	44.1	2.27	5205	727.707
3	43	2	7	25.7	3	3	133	25	25.1	17.8	17.8	19.7	21.9	2.59	5189	725.47
3	58	1	8	22.81	5	3	106	20	17.1	16.4	16.4	16.8	19.6	2.47	5105	713.726
3	55	2	7	21.44	3	7	177	29	31.2	25.4	26.4	25	25.2	2.34	5103	713.447
3	49	2	6	24.36	3	9	140	19	45.6	34.2	37.2	39.2	41.7	2.62	5265	736.096
3	40	2	7	21.63	6	8	65	16	49.7	31.8	33.8	34.4	32.4	2.71	5104	713.587
3	24	2	16	25.89	3	7	113	24	18.2	15.7	18.7	21.7	22.6	2.74	5034	703.8
3	57	2	6	21.25	3	6	140	23	31.7	16.2	18.2	20.9	21.9	2.48	5287	739.172
3	31	2	10	23.93	6	7	163	14	50.4	34.5	38.5	39.8	41.2	2.34	5285	738.892
3	62	2	3	26.8	6	10	119	21	43.6	24.9	27.9	26.9	28.4	2.34	5143	719.039
3	56	1	7	23.06	5	7	154	29	35.2	23.7	23.7	22.4	22.7	2.38	5196	726.449
3	54	2	9	25.07	6	7	104	15	17.7	9.9	14.1	18.8	21.5	2.32	5066	708.274
3	49	2	6	23.02	6	8	99	16	45.9	33.3	33.3	35.7	37.3	2.44	5108	714.146
3	37	1	11	23.45	6	8	155	13	53.7	37.2	39.2	41.4	39.7	2.41	5109	714.286
3	45	2	8	25.96	5	4	171	26	23.4	22.1	24.1	23.9	24.2	2.64	5300	740.989
3	66	2	3	21.76	5	6	90	24	31.5	16.1	20.1	22.3	21.7	2.61	5257	734.977
3	49	2	6	26.14	3	9	144	13	29.3	23.1	27.1	27.7	28.9	2.32	5014	701.004
3	44	2	4	24.54	6	6	109	20	41.7	26.4	28.4	26.4	28.8	2.41	5190	725.61
3	59	1	10	24.27	4	9	139	23	46.8	35.7	36.7	35.8	36	2.71	5058	707.155
3	46	2	6	23.23	3	13	127	21	51.9	37.5	37.5	39.1	41.7	2.58	5211	728.546
3	50	2	7	23.56	5	11	159	15	40.7	21.4	25.4	27.1	29.7	2.42	5108	714.146
3	68	1	9	26.95	4	9	126	30	15.7	10.4	12.3	16.1	18.8	2.69	5130	717.222
3	27	1	8	20.93	5	15	161	29	28.4	17.8	21.8	21.4	23	2.58	5001	699.186	5136.36
														2.45
	0分组
	1分组
	2分组
	2组
					黄色为术式区别

## Sheet: table2、4、5
Group	Upper parathyroid glands	lower parathyroid glands	misexcision parathyroid glands	Temporary hypoparathyroidism	Hoarseness of voice	Hypocalcemia	autotransplanted
1	1	1	1	1	1	1	1		17	29	12
1	1	1	1	1	1	1	1		35	31	10
1	1	1	1	1	1	1	1		25	20
1	1	1	1	1	1	0	1
1	2	1	1	1	0	0	1
1	2	1	1	1	0	0	1
1	2	1	1	1	0	0	1
1	2	1	1	1	0	0	1
1	2	1	1	1	0	0	1
1	2	1	1	1	0	0	1
1	2	1	1	1	0	0	2
1	2	1	1	1	0	0	0
1	2	2	1	0	0	0	1	38	72	64	29
1	2	2	1	0	0	0	1	42	77	74	31
1	2	2	1	0	0	0	2	44	85	85	20
1	2	2	1	0	0	0	0
1	2	2	1	0	0	0	1
1	2	2	1	0	0	0	0
1	2	2	1	0	0	0	0
1	2	2	1	0	0	0	0
1	2	2	1	0	0	0	0
1	2	2	1	0	0	0	0
1	2	2	1	0	0	0	0
1	2	2	1	0	0	0	0
1	2	2	1	0	0	0	0
1	2	2	1	0	0	0	0
1	2	2	1	0	0	0	0
1	2	2	2	0	0	0	0
1	2	2	0	0	0	0	0
1	2	2	0	0	0	0	0
1	2	2	0	0	0	0	0
1	2	2	0	0	0	0	0
1	2	2	0	0	0	0	0
1	2	2	0	0	0	0	0
1	2	2	0	0	0	0	0
1	2	2	0	0	0	0	0
1	2	2	0	0	0	0	0
1	2	2	0	0	0	0	0
2	1	1	1	1	1	1	2
2	1	1	1	1	1	0	2
2	1	1	1	1	0	0	2
2	1	1	1	1	0	0	2
2	1	1	1	1	0	0	2
2	1	1	1	1	0	0	2
2	1	1	1	1	0	0	2
2	2	1	1	1	0	0	2
2	2	1	1	1	0	0	1
2	2	1	1	1	0	0	1
2	2	2	2	0	0	0	1
2	2	2	2	0	0	0	1
2	2	2	2	0	0	0	2
2	2	2	2	0	0	0	1
2	2	2	2	0	0	0	1
2	2	2	1	0	0	0	1
2	2	2	2	0	0	0	1
2	2	2	2	0	0	0	1
2	2	2	1	0	0	0	1
2	2	2	2	0	0	0	1
2	2	2	2	0	0	0	1
2	2	2	1	0	0	0	1
2	2	2	0	0	0	0	1
2	2	2	0	0	0	0	1
2	2	2	0	0	0	0	2
2	2	2	0	0	0	0	0
2	2	2	0	0	0	0	0
2	2	2	0	0	0	0	0
2	2	2	0	0	0	0	0
2	2	2	0	0	0	0	0
2	2	2	0	0	0	0	0
2	2	2	0	0	0	0	0
2	2	2	0	0	0	0	0
2	2	2	0	0	0	0	0
2	2	2	0	0	0	0	0
2	2	2	0	0	0	0	0
2	2	2	0	0	0	0	0
2	2	2	0	0	0	0	0
2	2	2	0	0	0	0	0
2	2	2	0	0	0	0	0
2	2	2	0	0	0	0	0
2	2	2	0	0	0	0	0
3	1	1	1	1	0	0	1
3	1	1	1	1	0	0	1
3	1	1	1	1	0	0	1
3	2	2	2	0	0	0	1
3	2	2	2	0	0	0	1
3	2	2	2	0	0	0	1
3	2	2	2	0	0	0	1
3	2	2	2	0	0	0	1
3	2	2	2	0	0	0	2
3	2	2	1	0	0	0	2
3	2	2	1	0	0	0	2
3	2	2	1	0	0	0	2
3	2	2	1	0	0	0	2
3	2	2	1	0	0	0	2
3	2	2	0	0	0	0	1
3	2	2	0	0	0	0	1
3	2	2	0	0	0	0	1
3	2	2	0	0	0	0	1
3	2	2	0	0	0	0	1
3	2	2	0	0	0	0	0
3	2	2	0	0	0	0	0
3	2	2	0	0	0	0	0
3	2	2	0	0	0	0	0
3	2	2	0	0	0	0	0
3	2	2	0	0	0	0	0
3	2	2	0	0	0	0	0
3	2	2	0	0	0	0	0
3	2	2	0	0	0	0	0
3	2	2	0	0	0	0	0
3	2	2	0	0	0	0	0
3	2	2	0	0	0	0	0
3	2	2	0	0	0	0	0
3	2	2	0	0	0	0	0
3	2	2	0	0	0	0	0
3	2	2	0	0	0	0	0
3	2	2	0	0	0	0	0
3	2	2	0	0	0	0	0
3	2	2	0	0	0	0	0
3	2	2	0	0	0	0	0
3	2	2	0	0	0	0	0
3	2	2	0	0	0	0	0
3	2	2	0	0	0	0	0
3	2	2	0	0	0	0	0
3	2	2	0	0	0	0	0

## Sheet: Sheet1
Score	end
0	1
0	1
0	1
1	1
1	1
1	1
1	1
1	1
1	1
1	1
1	0
1	0
1	0
1	0
1	0
1	0
1	0
1	0
1	0
1	0
1	0
1	0
1	0
1	0
1	0
1	0
2	1
2	1
2	1
2	0
2	0
2	0
2	0
2	0
2	0
2	0
2	0
2	0
2	0
2	0
2	0
2	0
2	0
2	0
2	0
2	0
2	0
2	0
2	0
2	0
2	0
2	0
2	0
2	0
2	0
2	0
2	0
2	0
2	0
2	0
2	0
2	0
2	0
2	0
2	0
2	0
2	0
2	0
2	0
2	0
2	0
2	0
2	0
2	0
2	0
2	0
2	0
2	0
2	0
2	0
2	0
2	0
2	0
2	0
2	0
2	0

## Sheet: 对照组
Inpatient number	Discharge time	Name		age	永久性甲状旁腺减退	暂时性甲状旁腺减退	声音嘶哑	低钙血症
2202139	2022-01-19	蒋文美	女	56	否	是	否	否
2203263	2022-01-27	王涛	男	45	否	否	否	否
2202817	2022-01-28	张亚飞	女	56	否	是	是	是
2203911	2022-02-07	朱芬娥	女	56	否	否	否	否
2204065	2022-02-07	沈国花	女	65	否	否	否	否
2204162	2022-02-08	丁国祥	男	65	否	是	否	否
2203891	2022-02-07	胡健民	男	31	否	否	否	否
2204266	2022-02-09	李萍儿	女	53	否	是	否	否
2204760	2022-02-10	韩国菊	女	35	否	是	是	否
2205314	2022-02-15	俞彩飞	女	57	否	否	否	否
2205101	2022-02-14	闻小莉	女	53	否	否	否	否
2205507	2022-02-16	俞安潮	男	61	否	否	否	否
2206737	2022-02-25	刘兰	女	59	否	否	否	否
2206947	2022-02-25	沈孝忠	女	49	否	否	否	是
2207513	2022-03-02	谭玉斌	男	49	否	否	否	否
2208165	2022-03-07	史佩娣	女	59	否	是	否	否
2208708	2022-03-09	钟锁芝	女	59	否	否	否	否
2209075	2022-03-11	黄存德	男	58	否	否	否	否
2209221	2022-03-14	王秀丽	女	60	否	否	是	否
2209611	2022-03-15	赖航艇	男	40	否	否	否	否
2210037	2022-03-17	吴青平	女	34	否	否	否	否
2209967	2022-03-17	张美芬	女	67	否	否	否	否
2211382	2022-03-28	莫素华	女	50	否	否	否	否
2212664	2022-04-06	王路井	女	41	否	否	否	否
2213205	2022-04-11	姜燕霞	女	38	否	是	否	否
2213356	2022-04-12	董旭芬	女	58	否	否	否	否
2213658	2022-04-18	付杏琴	女	64	否	是	否	否
2214022	2022-04-21	吴伏娣	女	74	否	是	否	否
2215191	2022-04-28	方姝璎	女	32	否	否	否	否
2214710	2022-04-28	徐亚珍	女	58	是	是	否	是
2215984	2022-05-05	张余英	女	57	否	否	否	否
2215997	2022-05-04	冯慧侠	女	53	否	否	否	否
2216462	2022-05-09	叶姣凤	女	56	否	是	否	否
2216288	2022-05-09	朱光勋	男	51	否	否	否	否
2216555	2022-05-10	夏永安	男	73	否	是	否	否
2216629	2022-05-11	李情	女	22	否	否	是	否
2217241	2022-05-13	赵倩倩	女	27	否	是	否	否
2216786	2022-05-12	王锦梅	女	46	否	否	否	否
2217594	2022-05-17	舒佩艳	女	52	否	否	否	否
2217539	2022-05-19	吴玲波	女	38	否	否	否	否
2218055	2022-05-20	卢亚平	女	60	否	否	否	否
2218297	2022-05-23	杨汉芝	女	69	否	否	否	否
2218193	2022-05-23	丁富华	女	45	否	否	否	否
2218700	2022-05-25	屠姣芬	女	51	否	否	是	否
2218987	2022-05-26	俞赛英	女	59	是	是	否	是
2218896	2022-05-26	姚洁莹	女	37	否	否	否	否
2219510	2022-05-31	吴凯文	女	29	否	否	否	否
2219977	2022-06-02	吴雪莉	女	46	否	是	否	否
